# Supplementary material for: Pauling’s Conceptions of Hybridization and Resonance in Modern Quantum Chemistry
Source: Molecules. 2021 Jul 6;26(14):4110. doi: 10.3390/molecules26144110 (PMC8303469; doi:10.3390/molecules26144110)
Supplement: Supplementary file 1 [file molecules-26-04110-s001.zip]

Archive with 1 entries (1 files):
- molecules-1267467-SI.pdf
